# Supplementary material for: Powerful use of automated prioritization of candidate variants in genetic hearing loss with extreme etiologic heterogeneity
Source: Sci Rep. 2021 Sep 30;11:19476. doi: 10.1038/s41598-021-99007-3 (PMC8484668; doi:10.1038/s41598-021-99007-3)
Supplement: Supplementary file 1 — Supplementary Information 1. [file 41598_2021_99007_MOESM1_ESM.xlsx]

## Sheet: Table S1
Supp. Table S1 Summary of the candidate variants prioritized by humans and/or EVIDENCE
Patient ID	Gender/Age	Clinical Phenotype	Data Analyst	Gene	HGVS Nomenclature		Zygosity	Genomic Position [GRCh38/hg38]	Inheritance	ACMG/AMP 2015		Concordance (Hu vs AI )	Validation of CNV analysis	LOVD ID of novel variants (Individual ID)
					Nucleotide Change	Protein Change				Classification	Criteria
SH195-443	M/2	Auditory neuropathy	Hu, AI	OTOF	NM_194248:c.3192C>G	NP_919224:p.Tyr1064*	Homozygote	Chr2:26474609	AR	Pathogenic	PVS1, PM2, PP4	Yes	NA	OTOF_000297
SB246-482, SB246-483, SB246-484	F/28, F/24, F/20	Progressive hearing loss, postlingual onset	Hu, AI	MYO15A	NM_016239.3:c.5504G>A NM_016239.3:c.10245_10247delCTC	NP_057323.3:p.Arg1835His NP_057323.3:p.Ser3417del	Heterozygote	Chr17:18141116	AR	VUS	PM2, PP1, PP3	Yes	MLPA
							Heterozygote	Chr17:18141116		Likely pathogenic	PM2, PM3, PM4
SB239-463	F/10mon	Auditory neuropathy	Hu, AI	OTOF	NM_001287489:c.3032T>C	NP_001274418:p.Leu1011Pro	Heterozygote	Chr2:26475453	AR	Likely Pathogenic	PM2, PM3, PP1, PP3, PP4, PP5	Yes	NA
					NM_001287489:c.2521G>A	NP_001274418:p.Glu841Lys	Heterozygote	Chr2:26477174		Likely Pathogenic	PM2, PM3, PP3, PP4			OTOF_000323
SB239-466	F/33	Auditory neuropathy	Hu, AI	OTOF	NM_001287489:c.2521G>A	NP_001274418:p.Glu841Lys	Heterozygote	Chr2:26477174	AR	Likely Pathogenic	PM2, PM3	Yes	NA	OTOF_000323
					NM_001287489:c.5791C>A	NP_001274418:p.Pro1931Thr	Heterozygote	Chr2:26460669		VUS	PM2, PP3
SB276-544	M/8mon	Profound hearing loss	Hu, AI	TMC1	NM_138691:c.100C>T	NP_619636:p.Arg34*	Heterozygote	Chr9:72694578	AR	Pathogenic	PVS1, PM2, PM3, PP1, PP5	Yes	NA
					NM_138691:c.1133G>A	NP_619636:p.Gly378Glu	Heterozygote	Chr9:72789226		VUS	PM2, PM3, PP3			TMC1_000119
SB279-550, SB279-551	M/25, M/58	Profound hearing loss, postlingual onset, progressive	Hu, AI	TMC1	NM_138691:c.1714G>A	NP_619636:p.Asp572Asn	Heterozygote	Chr9:72816161	AD	VUS	PM2, PP1, PP5,BP4	Yes	NA
SB195-380, SB195-429, SB195-430	F/22, F/68, M/37	Mild to severe hearing loss	Hu, AI	DFNA5	NC_000007.13(NM_004403.2):c.991-15_991-13delTTC		Heterozygote	Chr7:24706388	AD	VUS	PM2, PP1, PP3, PP5	Yes	NA	DFNA5_000043
SH222-518	M/6	Auditory neuropathy, cerebellar ataxia , recurrent , ass with cranial neuropathy, visual loss for 1 mo	Hu, AI	ATP1A3	NM_001256214:c.2491G>A	NP_001243143:p.Glu831Lys	Heterozygote	Chr19:41970275	De-novo, AD	Pathogenic	PS2, PM1, PM2, PP1, PP3, PP4, PP5	Yes	NA
SH226-527	F/1	Profound hearing loss, prelingual onset	Hu, AI	CDH23	NM_022124:c.719C>T	NP_071407:p.Pro240Leu	Heterozygote	Chr10:71570884	AR	Likely pathogenic	PM1, PM2, PM3, PP1, PP2, PP3, PP5	Yes	NA
					NM_022124:c.3835T>G	NP_071407:p.Tyr1279Asp	Heterozygote	Chr10:71732106		Likely pathogenic	PM2, PM3, PP2, PP3			CDH23_000848
SB281-553	F/1	Profound hearing loss, prelingual onset	Hu, AI	TMC1	NM_138691.3:c.100C>T	NP_619636:p.Arg34*	Heterozygote	Chr9:72694578	AR	Pathogenic	PVS1, PM2, PM3, PP1, PP5	Yes	NA
					NM_138691:c.1250G>A	NP_619636:p.Gly417Glu	Heterozygote	Chr9:72791911		VUS	PM2, PM3			TMC1_000123
SB285-576	M/1	Moderate to severe hearing loss	Hu, AI	OTOA	NC_000016.9(NM_144672.3):c.1320+5G>C		Heterozygote	Chr16:21710108	AR	Likely pathogenic	PS3, PM2, PM3, PP3	Yes	NA
					NM_144672:c.1765delC	NP_653273:p.Gln589Argfs*55	Heterozygote	Chr16:21719461		Likely pathogenic	PVS1, PM2
SB290-582	F/3	Hearing loss, progressive, postlingual onset	Hu, AI	MYO6	NM_004999:c.667G>A	NP_004990:p.Gly223Arg	Heterozygote	Chr6:75841229	AD	VUS	PM2, PP3	Yes	NA	MYO6_000115
SB266-521	M/2	Moderate hearing loss	Hu, AI	GJB2	NM_004004.5:c.235delC	NP_003995:p.Leu79Cysfs*3	Homozygote	Chr13:20189346	AR	Pathogenic	PVS1, PS3, PM2, PM3, PP5	Yes	NA
SH208-486	M/2	Severe hearing loss, progressive	Hu, AI	MYO15A	NM_016239.3:c.900delT	NP_057323:p.Pro301Argfs*143	Heterozygote	Chr17:18119699	AR	Likely pathogenic	PVS1, PM2	Yes	NA	MYO15A_000355
					NM_016239.3:c.1185dupC	NP_057323:p.Glu396Argfs*36	Heterozygote	Chr17:18119978		Pathogenic	PVS1, PM2, PM3, PP1, PP5
SB291-584	M/20	Mild to moderate hearing loss	Hu, AI	(Not found)								NA	NA
			Hu	STRC			Homozygous large deletion		AR				MLPA
SB289-580	M/33	Moderate to severe hearing loss, postlingual onset, progressive	Hu, AI	MYO6	NM_004999.4:c.3496C>T	NP_004990:p.Arg1166*	Heterozygote	Chr6:75914119	AD	Pathogenic	PVS1, PM2, PM3, PP1, PP5	Yes	NA
SB292-585	M/36	Mild to moderate hearing loss	Hu, AI	MYO6	NM_004999.4:c.2895delA	NP_004990:p.Lys965Asnfs*50	Heterozygote	Chr6:75891251	AD	Likely pathogenic	PVS1, PM2	Yes	NA	MYO6_000116
SB262-516	F/5	Hearing loss, prelingual onset	Hu, AI	(Not found)
			Hu	STRC			Homozygous large deletion		AR			NA	MLPA
SB267-524	M/23	Sensorineural hearing loss	Hu, AI	(Not found)
			Hu	STRC			Homozygous large deletion		AR			NA	MLPA
SB286-570	F/18	Moderate hearing loss, prelingual onset	Hu, AI	STRC	NM_153700.2:c.4227_4230del	NP_714544:p.Leu1409Serfs*25	Homozygote	Chr15:43604140	AR	Pathogenic	PVS1, PM2, PP1		NA	STRC_000063
			Hu	STRC			Heterozygous large deletion					NA	MLPA
SB248-490	F/9	Mild to moderate hearing loss, prelingual onset	Hu, AI	STRC	NM_153700.2:c.5141_5142delTG	NP_714544:p.Val1714Glyfs*5	Homozygote	Chr15:43600056	AR	Likely pathogenic	PVS1, PM2		NA	STRC_000064
			Hu	STRC			Heterozygous large deletion					NA	MLPA
SB287-572	F/12	Mild hearing loss	Hu, AI	STRC	NM_153700.2:c.4816dupC	NP_714544:p.Leu1606Profs*25	Homozygote	Chr15:43600899	AR	Likely pathogenic	PVS1, PM2		NA	STRC_000065
			Hu	STRC			Heterozygous large deletion					NA	MLPA
SB323-637	F/1	Mild to moderate hearing loss, prelingual onset	Hu, AI	STRC	NM_153700.2:c.4227_4230del	NP_714544:p.Leu1409Serfs*25	Homozygote	Chr15:43604140	AR	Pathogenic	PVS1, PM2, PP1		NA	STRC_000063
			Hu	STRC			Heterozygous large deletion					NA	MLPA
SH110-228	M/7	Moderate hearing loss	Hu, AI	STRC	NM_153700.2:c.4057C>T	NP_714544:p.Gln1353*	Homozygote	Chr15:43604720	AR	Pathogenic	PVS1, PM2, PM3, PP5		NA
			Hu	STRC			Heterozygous large deletion					NA	MLPA
SH157-341	M/27	Mild to moderate hearing loss	Hu, AI	(Not found)
			Hu	STRC			Homozygous large deletion		AR			NA	MLPA
SH177-394	F/2	Moderate hearing loss, prelingual onset	Hu, AI	(Not found)
			Hu	STRC			Homozygous large deletion		AR			NA	MLPA
SH242-569	M/1	Profound hearing loss, prelingual onset	Hu, AI	CDH23	NM_022124.6:c.719C>T	NP_071407:p.Pro240Leu	Heterozygote	Chr10:71570884	AR	Likely pathogenic	PM1, PM2, PM3, PP1, PP2, PP3, PP5	Yes	NA
					NM_022124.5:c.3076delC	NP_071407:Leu1026Serfs*27	Heterozygote	Chr10:71707017		Likely pathogenic	PVS1, PM2			CDH23_000849
SH257-604	F/4	Bartter syndrome, low-frequency hearing loss	Hu, AI	CLCNKB	NM_001165945.2:c.118delA	NP_001159417:p.Arg40Glyfs*4	Heterozygote	Chr1:16049088	AR	Pathogenic	PVS1, PM2, PP5	Yes	NA
					NM_000085.4:c.1166G>A	NP_000076:p.Trp389*	Heterozygote	Chr1:16050987		Pathogenic	PVS1, PM2, PP5			CLCNKB_00327080
SB305-607	F/59	Moderate hearing loss, postlingual onset	Hu, AI	MYO6	NM_004999.4:c.473C>G	NP_004990:p.Thr158Arg	Heterozygote	Chr6:75832923	AD	VUS	PM2, PP3	Yes	NA	MYO6_000117
SB358-699	F/37	Progressive Hearing loss, postlingual onset, down sloping audiogram	Hu, AI	ACTG1	NM_001614.5:c.1013C>T	NP_001605:p.Ser338Leu	Heterozygote	Chr17:81510805	AD	VUS	PM2, PP2, PP3	Yes	NA
SB347-679	F/35	Progressive nonsyndromic sensorineural hearing loss, onset at 17years of age	Hu, AI	POU4F3	NM_002700.3:c.952G>A	NP_002691:p.Val318Met	Heterozygote	Chr5:146340379	AD	VUS	PM2, PP2, PP3	Yes	NA
SB378-730	F/34	Congenital hearing loss	Hu, AI	MYO15A	NM_016239.3:c.8084_8085delAA	NP_057323:p.Lys2695Argfs*16	Heterozygote	Chr17:18153890	AR	Pathogenic	PVS1, PM2, PM3	Yes	NA
					NM_016239.3:c.10245_10247delCTC	NP_057323:p.Ser3417del	Heterozygote	Chr17:18172184		Likely pathogenic	PM2, PM3, PM4
SB318-627	M/5mon	Congenital hearing loss, delayed development	Hu, AI	(Not found)
			Hu	Chr deletion								NA
SB275-543	M/5mon	Prelingual congenital deafness	Hu, AI	GJB2	NM_004004.5:c.235delC	NP_003995:p.Leu79Cysfs*3	Homozygote	Chr13:20189346	AR	Pathogenic	PVS1, PS3, PM2, PM3, PP5	Yes	NA
SB342-674	M/48	Moderate degree hearing loss	Hu, AI	MYO6	NM_004999.4:c.1959delG	NP_004990:p.Leu653Phefs*21	Heterozygote	Chr6:75870660	AD	Likely pathogenic	PVS1, PM2	Yes	NA	MYO6_000118
SB376-728	M/43	Sensorineural hearing loss, postlingual onset	Hu, AI	POU4F3	NM_002700.3:c.352G>A	NP_002691:p.Asp118Asn	Heterozygote	Chr5:146339779	AD	VUS	PM2, PP2, PP3	Yes	NA	POU4F3_000038
SB375-727	M/21	Hearing loss, profound degree, prelingual onset	Hu, AI	CDH23	NM_022124.5:c.5985C>A	NP_071407:p.Tyr1995*	Heterozygote	Chr10:71790349	AR	Likely pathogenic	PVS1, PM2	Yes	NA
					NM_022124.5:c.7807G>A	NP_071407:p.Asp2603Asn	Heterozygote	Chr10:71803355		VUS	PM2, PP2, PP3			CDH23_000847
SH280-645	M/10	Hearing loss, prelingual onset	Hu, AI	MYO7A	NC_000011.9(NM_000260.3):c.2095-2A>T		Heterozygote	Chr11:77175370	AR	Likely pathogenic	PM2, PP3	Yes	NA	MYO7A_000905
					NM_000260.3:c.6487G>A	NP_000251:p.Gly2163Ser	Heterozygote	Chr11:77213908		VUS	PM2, PP1, PP3, PP5
SB354-692	F/34	Sensorineural hearing loss, progressive	Hu, AI	USH2A	NM_206933.2:c.14835delT	NP_996816:p.Val4946Trpfs*4	Heterozygote	Chr1:215640690	AR	Likely pathogenic	PVS1, PM2	Yes	NA	USH2A_001795
					NM_206933.2:c.13112_13115delAAAT	NP_996816:p.Gln4371Argfs*19	Heterozygote	Chr1:215674795		Pathogenic	PVS1, PM2, PP5			USH2A_001796
SB355-693	F/12mon	Mild to moderate hearing loss	Hu, AI	STRC	NM_153700.2:c.4227_4230del	NP_714544:p.Leu1409Serfs25	Homozygote	Chr15:43604140	AR	Pathogenic	PVS1, PM2, PP1		NA
			Hu	STRC			Heterozygous large deletion					NA	MLPA
SB332-653	M/5mon	Incomplete partition type III	Hu, AI	(Not found)
			Hu	POU3F4	DFNX2 locus (POU3F4 upstream region) genomic deletion		hemizygous large deletion		De-novo, XLR			NA	Quantitative PCR
SB331-650	F/50	slowly progressive hearing loss	Hu, AI	GRHL2	NM_024915.3:c.1609C>T	NP_079191:p.Arg537*	Heterozygote	Chr8:101644222	AD	Likely pathogenic	PVS1, PM2	Yes	NA
SH267-622	M/22mon	Noonan syndrome	Hu, AI	PTPN11	NM_002834.4:c.1510A>G	NP_002825.3:p.Met504Val	Heterozygote	Chr12:112489086	AD	Pathogenic	PS2, PS3, PS4, PM1, PM2, PP2, PP3, PP5	Yes	NA
SB395-763	F/18	Mild to moderate hearing loss	Hu, AI	MPZL2	NM_005797.4:c.220C>T	NP_005788:p.Gln74*	Homozygote	Chr11:118262936	AR	Pathogenic	PVS1, PM1, PM3, PP1	Yes	NA
SB409-796	F/26	Hearing loss	Hu, AI	CDH23	NM_022124.6:c.719C>T	NP_071407.4:p.Pro240Leu	Heterozygote	Chr10:71570884	AR	Likely pathogenic	PM1, PM2, PM3, PP1, PP2, PP3, PP5	Yes	NA
					NM_022124.5:c.4762C>T	NP_071407.4:p.Arg1588Trp	Heterozygote	Chr10:71741838		VUS	PM2, PM3, PP2, BP4
SB366-717	M/7	Neurofibromatosis, type 1	Hu, AI	NF1	NM_001042492.2:c.6206T>G	NP_001035957.1:p.Leu2069*	Heterozygote	Chr17:31336693	AD	Likely pathogenic	PVS1, PM2	Yes	NA	NF1_002985
SB135-228	F/13	Mild degree hearing loss	Hu, AI	STRC	NM_153700.2:c.583C>T	NP_714544:p.Gln195*	Heterozygote	Chr15:43617838	AR	Pathogenic	PVS1, PM2, PM3, PP1		NA
			AI	(Not found)
			Hu	STRC			Heterozygous large deletion					NA	MLPA
SB118-210	M/5	Mild degree hearing loss	Hu, AI	STRC	NM_153700.2:c.4552G>A	NP_714544:p.Gly1518Ser	Homozygote	Chr15:43601545	AR	VUS	PM2, PP3		NA
			Hu	STRC			Heterozygous large deletion					NA	MLPA
SB271-534	F/17	Postlingual moderate hearing loss	Hu, AI	MPZL2	NM_005797.4:c.220C>T	NP_005788:p.Gln74*	Homozygote	Chr11:118262936	AR	Pathogenic	PVS1, PM2, PM3, PP1	Yes	NA
SB297-597	F/5mon	SNHL, moderate hearing loss	Hu, AI	PDZD7	NM_001195263.1:c.490C>T	NP_001182192.1:p.Arg164Trp	Homozygote	Chr10:101023488	AR	Likely pathogenic	PM1, PM2, PM3, PP1	Yes	NA
SB240-467	M/17	Moderate degree hearing loss	Hu, AI	MPZL2	NM_005797.4:c.220C>T	NP_005788:p.Gln74*	Homozygote	Chr11:118262936	AR	Pathogenic	PVS1, PM2, PM3, PP1	Yes	NA
SB321-631	F/15	Multiplex, mild to moderate hearing loss	Hu, AI	MPZL2	NM_005797.4:c.220C>T	NP_005788:p.Gln74*	Homozygote	Chr11:118262936	AR	Pathogenic	PVS1, PM2, PM3, PP1	Yes	NA
SB349-682	M/55	Moderate to severe degree hearing loss	Hu, AI	MPZL2	NM_005797.4:c.220C>T	NP_005788:p.Gln74*	Homozygote	Chr11:118262936	AR	Pathogenic	PVS1, PM2, PM3, PP1	Yes	NA
SB88-158	M/6mon	Mild hearing loss	Hu, AI	STRC	NM_153700.2:c.4057C>T	NP_714544:p.Gln1353*	Heterozygote	Chr15:43604720	AR	Pathogenic	PVS1, PM2, PP5	Yes	MLPA
					NM_153700.2:c.583C>T	NP_714544:p.Gln195*	Heterozygote	Chr15:43617838		Pathogenic	PVS1, PM2, PM3, PP1
SB384-748	M/1	Moderate hearing loss	Hu, AI	GJB2	NM_004004.5:c.299_300del	NP_003995:p.His100Argfs*14	Heterozygote	Chr13:20189281	AR	Pathogenic	PVS1, PM2, PP5	Yes	NA
					NM_004004.5:c.235delC	NP_003995:p.Leu79Cysfs*3	Heterozygote	Chr13:20189346		Pathogenic	PVS1, PS3, PM2, PM3, PP5
SH289-664	M/12	Hearing loss, developmental delay, Kallmann syndrome	Hu, AI	SOX10	NC_000022.10(NM_006941.3):c.429-1G>A		Heterozygote	Chr22:37978136	De-novo, AD	Pathogenic	PVS1, PS2, PM2, PP5	Yes	NA
SB134-227	M/8	Mild to moderate hearing loss	Hu, AI	MPZL2	NM_005797.3:c.463delG	NP_005788:p.Ala155Leufs*10	Heterozygote	Chr11:118260174	AR	Pathogenic	PVS1, PM2, PM3, PP5	Yes	NA
					NM_005797.4:c.220C>T	NP_005788:p.Gln74*	Heterozygote	Chr11:118262936		Pathogenic	PVS1, PM1, PM3, PP1
SH308-694	M/6mon	Profound hearing loss	Hu, AI	OTOF	NM_194248.3:c.3192C>G	NP_919224:p.Tyr1064*	Homozygote	Chr2:26474609	AR	Pathogenic	PVS1, PM2, PP4	Yes	NA
SH308-695	M/6mon	Severe to profound hearing loss	Hu, AI	OTOF	NM_001287489.1:c.5566C>T	NP_001274418:p.Arg1856Trp	Heterozygote	Chr2:26460998	AR	VUS	PM2, PM3, PP3	Yes	NA
					NM_001287489.1:c.3192C>G	NP_001274418:p.Tyr1064*	Heterozygote	Chr2:26474609		Pathogenic	PVS1, PM2, PP4
SB269-530	M/7	Mild hearing loss	Hu, AI	STRC	NM_153700.2:c.4057C>T	NP_714544:p.Gln1353*	Homozygote	Chr15:43604720	AR	Pathogenic	PVS1, PM2, PP5		NA
			Hu	STRC			Heterozygous large deletion					NA	MLPA
SB423-824	F/4	Moderate hearing loss	Hu, AI	MYO15A	NM_016239.3:c.1185dupC	NP_057323.3:p.Glu396fs	Homozygote	Chr17:18119978	AR	Pathogenic	PVS1, PM2, PM3, PP1, PP5	Yes	NA
SB424-826	M/25	Postlingual, hearing loss	Hu, AI	SLC26A4	NC_000007.13(NM_000441.1):c.919-2A>G		Heterozygote	Chr7:107683453	AR	Pathogenic	PVS1, PM2, PM3, PP1, PP5	Yes	NA
					NM_000441.1:c.2168A>G	NP_000432:p.His723Arg	Heterozygote	Chr7:107710132		Likely pathogenic	PM1, PM2, PM3, PP2, PP3, PP5
SB206-400	F/4	Hearing loss	Hu, AI	DIAPH1	NM_005219.4:c.793G>T	NP_005210:p.Ala265Ser	Heterozygote	Chr5:141580775	AD	VUS	PM2, PP3	Yes	NA
SB413-809	F/34	Hearing loss, downslope audiogram	Hu, AI	LOXHD1	NC_000018.9(NM_144612.6):c.4212+1G>A		Homozygote	Chr18:46534334	AR	Pathogenic	PVS1, PM2, PM3, PP1, PP5	Yes	NA
SB315-624	F/16	Hearing loss, downslope audiogram	Hu, AI	LOXHD1	NC_000018.9(NM_144612.6):c.4212+1G>A		Heterozygote	Chr18:46534334	AR	Pathogenic	PVS1, PM2, PM3, PP1, PP5	Yes	NA
					NM_144612.6:c.2641G>C	NP_653213.6:p.Gly881Arg	Heterozygote	Chr18:46560503		Likely pathogenic	PS1, PM2, PM3
SB316-522	F/9mon	Hearing loss, unilateral EVA and both Mondini deformity	Hu	SLC26A4	NM_000441.1:c.2168A>G	NP_000432:p.His723Arg	Heterozygote	Chr7:107710132	AR	Likely pathogenic	PM1, PM2, PM3, PP2, PP3, PP5	No	NA
			AI	GJB3	NM_024009.2:c.538C>T	NP_076872.1:p.Arg180Ter	Heterozygote	Chr1:34785300		Pathogenic	PVS1, PM2, PP5, BP4	No
SH246-577	M/20mon	Moderate to severe hearing loss	Hu, AI	PDZD7	NM_001195263.1:c.490C>T	NP_001182192.1:p.Arg164Trp	Heterozygote	Chr10:101023488	AR	Likely pathogenic	PM1, PM2, PM3, PP1	Yes	NA
					NM_001195263.1:c.1526G>A	NP_001182192.1:p.Gly509Glu	Heterozygote	Chr10:101016424		VUS	PM2, PM3, PP1, BP4
SH251-591	M/2	Severe hearing loss	Hu, AI	TRIOBP	NM_001039141.2:c.874dupG	NP_001034230:p.Ala292fs	Heterozygote	Chr22:37723427	AR	Likely pathogenic	PVS1, PM2	Yes	NA	TRIOBP_000197
					NM_001039141.2:c.1195C>T	NP_001034230:p.Arg399*	Heterozygote	Chr22:37723751		Pathogenic	PVS1, PM2
SB254-502	M/5	Mild to moderate hearing loss	Hu, AI	OTOG	NM_001277269.1:c.330C>G	NP_001264198:p.Tyr110*	Heterozygote	Chr11:17553120	AR	Pathogenic	PVS1, PM2, PP5	Yes	NA
					NM_001277269.1:c.2207delA	NP_001264198:p.Gln736Argfs*79	Heterozygote	Chr11:17573167		Likely pathogenic	PVS1, PM2			OTOG_000152
SB338-669	F/34	Hearing loss	Hu, AI	NLRP3	NM_001243133.1:c.2752C>T	NP_001230062:p.Arg918*	Heterozygote	Chr1:247444060	AD	Likely pathogenic	PS3, PM1, PM2	Yes	NA
SB356-697	M/33	V-shape audiogram, hearing loss	Hu, AI	KCNQ4	NM_004700.3:c.956G>A	NP_004691:p.Gly319Asp	Heterozygote	Chr1:40820175	AD	VUS	PM2, PP2, PP3	Yes	NA	KCNQ4_000086
SB377-729	F/2	Moderate hearing loss	Hu, AI	MYO15A	NM_016239.3:c.1185dupC	NP_057323.3:p.Glu396fs	Heterozygote	Chr17:18119978	AR	Pathogenic	PVS1, PM2, PP1, PP5	Yes	NA
					NM_016239.3:c.10245_10247delCTC	NP_057323.3:p.Ser3417del	Heterozygote	Chr17:18172184		Likely Pathogenic	PM2, PM3, PM4
SB381-738	M/6	Hearing loss	Hu, AI	GJB2	NM_004004.5:c.427C>T	NP_003995:p.Arg143Trp	Heterozygote	Chr13:20189155	AR	Likely pathogenic	PM1, PM2, PM3, PM5, PP3, PP5	Yes	NA
					NM_004004.5:c.109G>A	NP_003995:p.Val37Ile	Heterozygote	Chr13:20189473		Likely pathogenic	PM1, PM5, PP1, PP2, PP3, PP5
SB211-413	F/48	Mild to moderate hearing loss	Hu, AI	DIAPH1	NM_005219.4:c.2156C>T	NP_005210:p.Pro719Leu	Heterozygote	Chr5:141573694	AD	VUS	PM2, BP1, BP4	Yes	NA	DIAPH1_000096
SB394-761	F/4	Hearing loss	Hu, AI	PDZD7	NM_001195263.1:c.1669delC	NP_001182192.1:p.Arg557Glyfs*13	Heterozygote	Chr10:101015715	AR	Likely pathogenic	PVS1,PM2	Yes	NA
					NM_001195263.1:c.490C>T	NP_001182192.1:p.Arg164Trp	Heterozygote	Chr10:101023488		Likely pathogenic	PM1, PM2, PM3, PP1
SH265-619	M/5	CINCA syndrome	Hu, AI	NLRP3	NM_001243133:c.1076T>C	NP_001230062:p.Leu359Ser	Heterozygote	Chr1:247424525	AD	VUS	PM2, PP3, PP4	Yes	NA	NLRP3_000242
SH296-672	F/1	Profound hearing loss	Hu, AI	TMC1	NM_138691.2:c.1512dupT	NP_619636:p.Val505fs	Heterozygote	Chr9:72792292	AR	Likely pathogenic	PVS1, PM2	Yes	NA	TMC1_000120
					NM_138691.2:c.2027T>A	NP_619636:p.Val676Asp	Heterozygote	Chr9:72826892		VUS	PM2, PP3
SB164-294	F/10	Mild to moderate hearing loss	Hu, AI	SLC26A5	NM_198999.2:c.2066G>A	NP_945350:p.Arg689Gln	Heterozygote	Chr7:103374568	AR	VUS	PM2, PM3	Yes	NA
					NM_198999.2:c.354C>A	NP_945350:p.Tyr118*	Heterozygote	Chr7:103413051		Likely pathogenic	PVS1, PM2			SLC26A5_000025
SH300-680	F/26	Hearing loss, autoinflamatory immune disease	Hu, AI	NLRP12	NM_001277126.1:c.436C>A	NP_001264055:p.Arg146Ser	Heterozygote	Chr19:53811223	AD	VUS	PM2, PP3	Yes	NA	NLRP12_000062
SB405-810	F/35	Hearing loss, autoinflamatory immune disease	Hu, AI	NLRP12	NM_001277126.1:c.1382dupT	NP_001264055:p.Leu461fs	Heterozygote	Chr19:53810276	AD	VUS	PM2	Yes	NA	NLRP12_000061
SH303-685	F/28	Alport syndrome, tinnitus, hearing loss	Hu, AI	COL4A4	NC_000002.11(NM_000092.4):c.4333+3A>G		Heterozygote	Chr2:227012178	AR	VUS	PM2, PP3, PP4	Yes	NA	COL4A4_000636
					NM_000092.4:c.2045A>G / c.1323_1340delTGGCTTGCCTGGAGCACC	NP_000083:p.Gly442_Pro447del	Heterozygote / Heterozygote	Chr2:227062541 Chr2:227094153		VUS	PM2, PM4, PP5			COL4A4_000637
SH272-633	F/1	Profound hearing loss	Hu, AI	MYO15A	NM_016239.3:c.4322G>T	NP_057323.3:p.Gly1441Val	Heterozygote	Chr17:18133226	AR	VUS	PM2, PP3	Yes	NA	MYO15A_000104
					NM_016239.3:c.7186G>C / NM_016239.3:c.10250_10252delCCT	NP_057323.3:p.Asp2396His / NP_057323.3:p.Ser3417del	Heterozygote	Chr17:18149554 Chr17:18172184		VUS Likely pathogenic	PM2, PM5 PM2, PM3, PM4, PP1			MYO15A_000348 / MYO15A_000348 MYO15A_000349 / MYO15A_000349
SB121-213	F/2mon	Moderate degree of hearing loss	Hu, AI	USH2A	NM_206933.2:c.11328T>G	NP_996816:p.Tyr3776*	Heterozygote	Chr1:215758656	AR	Likely pathogenic	PVS1, PM2	Yes	NA	USH2A_000534
					NM_206933.2:c.2802T>G	NP_996816:p.Cys934Trp	Heterozygote	Chr1:216246592		Likely pathogenic	PM2, PM3, PP3, PP5			USH2A_000742
SB208-402	F/4	Moderate degree SNHL	Hu, AI	MYO7A	NM_000260.3:c.689C>T	NP_000251:p.Ala230Val	Heterozygote	Chr11:77156958	AD	Likely pathogenic	PM1, PM2, PP1, PP3, PP5	Yes	NA	MYO7A_000143
SB126-218	M/4mon	Prelingual hearing loss	Hu, AI	TECTA	NM_005422.2:c.2011T>C	NP_005413.2:p.Cys671Arg	Heterozygote	Chr11:121127988	De-novo, AD	Likely pathogenic	PS2, PM2, PP3	Yes	NA	TECTA_000202
SB397-766	F/1	Hearing loss	Hu, AI	MYO15A	NC_000017.10(NM_016239.3):c.3756+5G>C		Homozygote	Chr17:18125236	AR	VUS	PM2, PP3	Yes	NA	MYO15A_000354
SB399-768	F/1	Hearing loss	Hu, AI	MYO15A	NM_016239.3:c.8183G>A	NP_057323.3:p.Arg2728His	Heterozygote	Chr17:18154714	AR	Likely pathogenic	PM2, PM3, PP3, PP5	Yes	NA
					NM_016239.3:c.8296C>G NM_016239.3:c.9067C>T	NP_057323.3:p.Arg2766Gly NP_057323.3:p.Pro3023Ser	Heterozygote / Heterozygote	Chr17:18154714 Chr17:18155181		Likely pathogenic VUS	PM2, PM3, PP3 PM2, PM3			MYO15A_000350 / MYO15A_000350 MYO15A_000351 / MYO15A_000351
SB203-396	F/6	Mild to moderate hearing loss	Hu, AI	USH2A	NM_206933.2:c.9504C>A	NP_996816:p.Cys3168*	Heterozygote	Chr1:215817063	AR	Pathogenic	PVS1, PM2,PM3	Yes	NA
					NC_000001.10(NM_206933.2):c.8559-2A>G		Heterozygote	Chr1:215877882		Pathogenic	PVS1, PM2, PM3, PP1, PP5
SB234-454	M/9	Moderate hearing loss	Hu, AI	LOXHD1	NM_144612.6:c.5494_5496delAGC	NP_653213.6:p.Ser1832del	Heterozygote	Chr18:46507547	AR	Likely pathogenic	PM2, PM3, PM4	Yes	NA	LOXHD1_000208
					NM_144612.6:c.4212+1G>A / c.3281A>G	NP_653213.6:p.Asp1094Gly	Heterozygote / Heterozygote	Chr18:46534334		Pathogenic	PVS1, PM2, PM3, PP1, PP5
SB427-829	F/9mon	Profound hearing loss	Hu, AI	MYO6	NM_004999.4:c.1258C>T	NP_004990:p.Arg420Cys	Heterozygote	Chr6:75857131	AR	VUS	PM2, PP3	Yes	NA	MYO6_000119
					NM_004999.4:c.2751delA	NP_004990:p.Lys917fs	Heterozygote	Chr6:75890140		Likely pathogenic	PVS1, PM2, PP3			MYO6_000120
SB429-833	F/4mon	Severe degree hearing loss, prelingual	Hu, AI	TMC1	NM_138691.2:c.545G>T	NP_619636:p.Gly182Val	Heterozygote	Chr9:72751859	AR	Likely pathogenic	PM2, PP3, PM5, PP3	Yes	NA
					NM_138691.2:c.884C>T	NP_619636:p.Ala295Val	Heterozygote	Chr9:72772555		VUS	PM2, BP4			TMC1_000122
SB430-834	M/11mon	Incomplete partition type III	Hu, AI	(Not found)					De-novo, XLR			Yes	NA
			Hu	POU3F4	DFNX2 locus (POU3F4 upstream region) genomic deletion		hemizygous large deletion					NA	Quantitative PCR
SB437-848	F/34	Hearing loss	Hu, AI	LOXHD1	NM_144612.6:c.5204dupA	NP_653213.6:p.Lys1736Glufs*5	Heterozygote	Chr18:46518137	AR	Likely pathogenic	PVS1, PM2	Yes	NA	LOXHD1_000209
					NC_000018.9(NM_001145472.2):c.1938+5G>C		Heterozygote	Chr18:46521092		VUS	PM2, PM3, PP1, BP4
SH313-709	M/15mon	Hearing loss	Hu, AI	MYO15A	NC_000017.10(NM_016239.3):c.4876-2A>G		Heterozygote	Chr17:18138113	AR	Likely pathogenic	PVS1, PM2	Yes	NA	MYO15A_000353
					NM_016239.3:c.4955T>A	NP_057323.3:p.Leu1652Gln	Heterozygote	Chr17:18138194		VUS	PM2, PM3, BP4			MYO15A_000352
SB438-852	F/24	Downsloping hearing loss	Hu, AI	POU4F3	NM_002700.2:c.879C>A	NP_002691:p.Phe293Leu	Heterozygote	Chr5:146340306	AD	VUS	PM2, PP2, PP3	Yes	NA	POU4F3_000039
SB444-860	F/33	Hearing loss	Hu, AI	MYO15A	NM_016239.3:c.4322G>T	NP_057323.3:p.Gly1441Val	Heterozygote	Chr17:18133226	AR	VUS	PM2, PP3	Yes	NA
					NM_016239.3:c.4666G>A	NP_057323.3:p.Ala1556Thr	Heterozygote	Chr17:18136573		VUS	PM2, PP3
SB445-861	F/31	Progressive hearing loss	Hu, AI	LOXHD1	NM_144612.6:c.4212+1G>A		Heterozygote	Chr18:46534334	AR	Pathogenic	PVS1, PM2, PM3, PP1, PP5	Yes	NA
					NM_144612.6:c.3727C>T	NP_653213.6:p.Arg1243Trp	Heterozygote	Chr18:46542748		VUS	PM2, PP3
SH314-710	M/30	Hearing loss	Hu, AI	MYO6	NM_004999.4:c.3610C>T	NP_004990:p.Arg1204Trp	Heterozygote	Chr6:75914233	AD	VUS	PM2, PP1, PP3	Yes	NA
SB410-803	F/28	Mild to moderate degree hearing loss	Hu, AI	(Not found)					AR				NA
			Hu	STRC			Homozygous large deletion					NA	MLPA
SB449-867	M/7mon	Moderate hearing loss	Hu, AI	USH2A	NM_206933.2:c.8559-2A>G		Heterozygote	Chr1:215877882	AR	Pathogenic	PVS1, PM2, PM3, PP1, PP5	Yes	NA
					NM_206933.2:c.8096G>C	NP_996816:p.Arg2699Pro	Heterozygote	Chr1:215888553		Likely pathogenic	PM2, PP3, PP1, PP3			USH2A_001797
SH321-718	F/7	Noonan Syndrome, sensorineural hearing loss	Hu, AI	PTPN11	NM_002834.3:c.417G>C	NP_002825.3:p.Glu139Asp	Heterozygote	Chr12:112453279	De-novo, AD	Pathogenic	PS1, PS2, PS3, PS4, PM2, PP2, PP3, PP4, PP5	Yes	NA
SH322-719	F/8	Noonan Syndrome	Hu, AI	PTPN11	NM_002834.3:c.417G>C	NP_002825.3:p.Glu139Asp	Heterozygote	Chr12:112453279	De-novo, AD	Pathogenic	PS1, PS2, PS3, PS4, PM2, PP2, PP3, PP4, PP5	Yes	NA
SH323-720	M/9	Noonan Syndrome	Hu, AI	PTPN11	NM_002834.3:c.836A>G	NP_002825.3:p.Tyr279Cys	Heterozygote	Chr12:112473023	De-novo, AD	Pathogenic	PS2, PM1, PM2, PM5, PP2, PP3, PP5	Yes	NA
SH324-721	M/7	Noonan Syndrome	Hu, AI	PTPN11	NM_002834.3:c.922A>G	NP_002825.3:p.Asn308Asp	Heterozygote	Chr12:112477719	De-novo, AD	Pathogenic	PS2, PM1, PM2, PM5, PP1, PP2, PP3, PP5	Yes	NA
SH319-716	M/23mon	Hearing loss	Hu, AI	CDH23	NM_022124.5:c.3497delT	NP_071407:p.Leu1166fs	Heterozygote	Chr10:71725437	AR	Likely pathogenic	PVS1, PM2	Yes	NA	CDH23_000850
					NM_022124.5:c.8523C>A	NP_071407:p.Asp2841Glu	Heterozygote	Chr10:71807730		Likely pathogenic	PM2, PM3, PP2, PP3
SH325-722	M/26	Usher syndrome	Hu, AI	USH2A	NM_206933.2:c.11156G>A	NP_996816:p.Arg3719His	Heterozygote	Chr1:215759735	AR	Likely pathogenic	PS1, PM2, BP4, PP5, BP4	Yes	NA
					NM_206933.2:c.8232G>C	NP_996816:p.Trp2744Cys	Heterozygote	Chr1:215879090		Likely pathogenic	PM2, PM3, PP3, PP4
SH310-701	M/15	Hearing loss, sensorineural	Hu, AI	SMPX	NM_014332.2:c.231A>C	NP_055147:p.Lys77Asn	Hemizygote	ChrX:21737599	X-linked dominant	VUS	PM2, BP4	Yes	NA	SMPX_000021
SB433-840	M/19	Mild to moderate degree hearing loss	Hu, AI	STRC	NM_153700.2:c.2614C>T	NP_714544:p.Pro872Ser	Homozygote	Chr15:43613098	AR	VUS	PM2		NA
			AI	(Not found)
			Hu	STRC			Homozygous large deletion					NA	MLPA
SH27-61	M/10	Mild to moderate degree hearing loss, downslope audiogram	Hu, AI	MPZL2	NM_005797.4:c.220C>T	NP_005788:p.Gln74*	Homozygote	Chr11:118262936	AR	Pathogenic	PM1, PM2, PM3, PP1	Yes	NA
SB468-909	M/66	Severe to profound hearing loss	Hu, AI	SIX1	NM_005982.3:c.307dupC	NP_005973:p.Leu103fs	Heterozygote	Chr14:60648882	AD	Likely pathogenic	PVS1, PM2	Yes	NA	SIX1_000031
SB466-906	F/34	Profound hearing loss	Hu, AI	TMPRSS3	NM_024022.2:c.771C>G	NP_076927:p.His257Gln	Heterozygote	Chr21:42383044	AR	Likely pathogenic	PM2, PP2, PP2, PP3	Yes	NA
					NM_024022.2:c.743C>T	NP_076927:p.Thr248Met	Heterozygote	Chr21:42383072		Likely pathogenic	PM2, PP2, PP2, PP3
SB467-908	M/27mon	Hearing loss	Hu, AI	CDH23	NM_022124.5:c.7923T>A	NP_071407:p.Asp2641Glu	Heterozygote	Chr10:71805856	AR	Likely pathogenic	PM2, PM5, PP2, PP3	Yes	NA	CDH23_000853 / CDH23_000853
					NM_022124.5:c.287A>T NM_022124.5:c.4004T>C	NP_071407:p.Glu96Val / NP_071407:p.Val1335Ala	Heterozygote / Heterozygote	Chr10:71510223 Chr10:71732275		VUS VUS	PM2, PP2, PP3 PM2, PP2, PP3			CDH23_000854 / CDH23_000854
SB477-922	F/16	Non-syndromic low-frequency sensorineural hearing loss	Hu, AI	WFS1	NM_001145853.1:c.2108G>A	NP_001139325:p.Arg703His	Heterozygote	Chr4:6301903	AD	VUS	PM2, PP2, PP3, PP4	Yes	NA
SB308-611	M/7mon	Hearing loss, heart mur-mur	Hu	(Not found)								No	NA
			AI	PTPN11	NM_002834.3:c.922A>G	NP_002825.3:p.Asn308Asp	Heterozygote	Chr12:112477719	AD	Pathogenic	PS2, PM1, PM2, PM5, PP1, PP2, PP3, PP5
SH271-631	M/10mon	Hearing loss, pulmonary stenosis	Hu	(Not found)								No	NA
			AI	PTPN11	NM_002834.3:c.922A>G	NP_002825.3:p.Asn308Asp	Heterozygote	Chr12:112477719	AD	Pathogenic	PS2, PM1, PM2, PM5, PP1, PP2, PP3, PP5
SH250-590	F/0	Profound hearing loss	Hu	(Not found)								No	NA
			AI	PTPN11	NM_002834.3:c.836A>G	NP_002825.3:p.Tyr279Cys	Heterozygote	Chr12:112473023	AD	Pathogenic	PS2, PM1, PM2, PM5 PP2, PP3, PP5
SB542-1014	M/8mon	Mild hearing loss, mandibulofacial anomaly	Hu	(Not found)								No	NA
			AI	EFTUD2	NM_001258353.1:c.271+1G>A	NP_001245282.1:p.Glu91Aspfs*24	Heterozygote	Chr17:44886584	AD	Pathogenic	PSV1, PS2, PS3, PM2, PP4	No	NA
SB302-604	F/35	Progressive hearing loss, mild to moderate degree, postlingual onset	Hu, AI	EYA4	NM_172105.4:c.697C>T	NP_742103:p.Gln233*	Heterozygote	Chr6:133462737	AD	Likely Pathogenic	PVS1, PM2	Yes	NA	EYA4_000093
SB307-610	F/29	Moderate degree hearing loss, postlingual onset	Hu, AI	POU4F3	NM_002700.3:c.743T>C	NP_002691:p.Leu248Pro	Heterozygote	Chr5:146340170	AD	VUS	PM2, PP3, PP2	Yes	NA
SH199-457	F/11mon	Profound deafness, nonsyndromic	Hu, AI	MYO7A	NM_000260.4:c.721C>G	NP_000251:p.Arg241Gly	Heterozygote	Chr11:77156990	AR	Likely Pathogenic	PM1, PM2,PM5, PP1, PP3	Yes	NA
					NC_000011.9(NM_000260.3):c.2695-9A>G	Frameshif, PMID: 20052763	Heterozygote	Chr11:77181371		VUS	PM2, PP3
SB335-665	M/22	Sensoryneural hearing loss, optic atrophy	Hu, AI	OPA1	NM_130837.2:c.1057A>C	NP_570850:p.Ser353Arg	Heterozygote	Chr3:193637973	AD	Likely Pathogenic	PM1, PM2, PP2, PP3, PP4	Yes	NA
SB296-595	M/25	Postlingual Progressive SNHL	Hu, AI	MYH14	NM_001145809.2:c.4856C>G	NP_001139281.1:p.Ala1619Gly	Heterozygote	Chr19:50289539		VUS	PM2, BP4	No	NA	MYH14_000235
				MYO7A	NM_000260.3:c.1210G>A	NP_000251.3:p.Gly404Arg	Heterozygote	Chr11:77160982		VUS	PM2, PP3	No	NA
SB368-719	M/37	Prelingual onset	Hu, AI	USH1G	NM_173477.4:c.164+5G>A		Heterozygote	Chr17:74922905	AR	VUS	PM2, PP3	Yes	NA	USH1G_000064
					NM_173477.5:c.49_51delCTC	NP_775748.2:p.Leu17del	Heterozygote	Chr17:74923022		VUS	PM2, PM4			USH1G_00327013
SB406-782	F/57	Moderate degree hearing loss. progressive hearing loss, postlingual onset, flat type audiogram	Hu, AI	TJP2	NM_001170416.2:c.1663C>T	NP_001163887:p.Arg555Trp	Heterozygote	Chr9:69230131	AD	VUS	PM2, PP3	Yes	NA	TJP2_000080
SB393-759	M/50	SNHL, parotid mass	Hu, AI	TRIOBP	NM_001039141.2:c.-60-2A>C		Heterozygote	Chr22:37701304	AR	Likely pathogenic	PVS1,PM2	Yes	NA
					NM_001039141.2:c.5518C>T	NP_001034230:p.Arg1840Cys	Heterozygote	Chr22:37755131		VUS	PM2, PP3
SH262-614	M/16	Hearing loss, genetic variation	Hu, AI	NLRP12	NM_001277126.2:c.1967delG	NP_001264055:p.Arg656fs	Heterozygote	Chr19:53809691	AD	Likely Pathogenic	PVS1, PM2	Yes	NA	NLRP12_000060
SB392-758	M/51	Hearing loss, tinnitus	Hu, AI	MYH14	NM_001145809.2:c.475G>A	NP_001139281.1:p.Val159Met	Heterozygote	Chr19:50217684	AD	VUS	PM2,PP2,BP4	Yes	NA	MYH14_000234
SH214-497	F/46	Progressive hearing loss. SNHL, tinnitus	Hu, AI	SOX9	NM_000346.4:c.710dupC	NP_000337:p.Pro238fs	Heterozygote	Chr17:72123563	AD	Likely Pathogenic	PVS1, PM2	Yes	NA
SB390-754	M/5	Hearing loss, not flat audiogram	Hu, AI	MYO15A	NM_016239.4:c.419delA	NP_057323.3:p.Lys140Serfs*304	Heterozygote	Chr17:18119213	AR	Likely Pathogenic	PVS1, PM2	Yes	NA	MYO15A_000357
					NM_016239.4:c.9478C>T	NP_057323.3:p.Leu3160Phe	Heterozygote	Chr17:18161408		VUS	PP3, BP6
SB225-438	F/24	Hearing loss. genetic variation, flat audiogram	Hu, AI	OTOG	NM_001277269.2:c.1057C>A	NP_001264198:p.Gln4371fs	Heterozygote	Chr1:215674795	AR	VUS	PM2, BP4	Yes	NA
					NM_001277269.2:c.1867G>A	NP_001264198:p.Arg2175His	Heterozygote	Chr1:215999020		VUS	PM2, BP4
SB388-752	F/3mon	Moderate degree hearing loss, prelingual onset	Hu, AI	OTOA	NM_144672.4:c.1237G>C	NP_653273:p.Ala413Pro	Heterozygote	Chr16:21710020	AR	VUS	PM2, BP4	Yes	NA	OTOA_000071
					NM_144672.4:c.2078C>T	NP_653273:p.Pro693Leu	Heterozygote	Chr16:21728302		VUS	PM2, BP4			OTOA_000072
SB299-601	M/46	Mild to moderate degree, tinnitus	Hu, AI	MYO6	NM_004999.3:c.3137+1G>A		Heterozygote	Chr6:75895261	AD	Likely pathogenic	PVS1, PM2	Yes	NA
SB280-552	M/73	Hearing loss, tinnitus, bilateral moderate	Hu, AI	MCM2	NM_004526.3:c.1455C>G	NP_004517:p.Ile485Met	Heterozygote	Chr3:127615888	AD	VUS	PM2, BP4	Yes	NA	MCM2_000022
				TECTA	NM_005422.2:c.1712A>G	NP_005413:p.Tyr571Cys	Heterozygote	Chr11:121125810		VUS	PM2, PP3		NA	TECTA_000216
SB189-357	M/9	Hearing loss, postlingual onset, moderate degree	Hu, AI	TRIOBP	NM_001039141.2:c.3689C>T	NP_001034230:p.Pro1230Leu	Heterozygote	Chr22:37726245	AR	VUS	PM2, BP4	Yes	NA
					NM_001039141.2:c.6308C>T	NP_001034230:p.Pro2103Leu	Heterozygote	Chr22:37759248		VUS	PM2, BP4
SB324-638	M/8	SNHL, ear fullness, postlingual onset	Hu, AI	MIR182	NR_029614.1				mitochondrial			Yes	NA	MIR182_00296368
SB422-823	M/18mon	Hearing loss, auditory neuropathy	Hu	OTOF	NM_001287489.1:c.2521G>A	NP_919224.1:p.Glu841Lys	Heterozygote	Chr2:26477174	AD	Likely Pathogenic	PM2, PM3, PP3, PP4	No	NA
			AI	PTPN11	NM_002834.3:c.1001T>A	NP_002825:p.Leu334Gln	Heterozygote	Chr12:112477924		VUS	PM2, PP2, PP3	No	NA	PTPN11_000140
SB428-830	M30	Tinnitus, sweep audiogram, postlingual onset	Hu, AI	TPRN	NM_001128228.2:c.229G>A	NP_001121700	Heterozygote	Chr9:137200483	AR	VUS	PM2, BP4	Yes	NA
					NM_001128228.2:c.176A>G	NP_001121700	Heterozygote	Chr9:137200536		VUS	PM2,, BP4			TPRN_00327147
SB456-884	M/4mon	Hereditary hearing	Hu, AI	TMPRSS3	NM_024022.2:c.782+5G>A		Heterozygote	Chr21:42383028	AD	VUS	PM2, PP3	Yes	NA	TMPRSS3_000115
SB473-918	F/71	Postlingual onset, tinnitus, amosmia	Hu, AI	MCM2	NM_004526.3:c.2336G>A	NP_004517:p.Arg779His	Heterozygote	Chr3:127620768	AD	VUS	BP4	Yes	NA
SB475-920	F/43	Hearing loss, sweep audiogram, normal to moderate degree	Hu, AI	MYO15A	NM_016239.3:c.4622C>A	NP_057323:p.Thr1541Lys	Heterozygote	Chr17:18136442	AR	VUS	PM2, PP3	Yes	NA	MYO15A_000343
					NM_016239.3:c.9230-3C>T		Heterozygote	Chr17:18159603		VUS	PM2, PP3			MYO15A_000356
SB300-602	M/2	Hearing loss, cystic cochleovestibular anomaly(cochlear hypoplasia)	Hu, AI	COL4A3	NM_000091.4:c.2827G>A	NP_000082.2:p.Gly943Arg	Heterozygte	Chr2:227284291	AD	Likely Pathogenic	PM1, PM2, PP2, PP3	Yes	NA
SB328-644	F/5mon	Both moderate to severe hearing loss	Hu, AI	GJB2	NM_004004.5:c.254C>A	NP_003995.2:p.Ser85Tyr	Heterozygote	Chr13:20189328	AD	Likely Pathogenic	PM1, PM2, PP2, PP3	Yes	NA	GJB2_000111
SH245-575	M/6	SNHL, down slope audiogram hearing loss, Heimler syndrome	Hu, AI	PEX26	NM_001127649.2:c.506T>C	NP_001121121:p.Leu169Pro	Homozygote	Chr22:18083571	AD	VUS	PM2, PP3	Yes	NA
SB343-675	F/72	Hearing loss, anosmia	Hu, AI	MY015A	NM_016239.3:c.900delT	NP_057323.3:p.Asp300fs	Heterozygote	Chr17:18119699	AR	Likely pathogenic	PVS1, PM2	Yes	NA	MYO15A_000355
					NM_016239.3:c.3602G>A	NP_057323.3:p.Arg1201Gln	Heterozygote	Chr17:18122402		VUS	PM2, BP4			MYO15A_000344
SH298-674	F/8	SNHL, Progressive hearing loss	Hu, AI	CLDN14	NM_001146077.1:c.6delC	NP_001139549:p.Ala2fs	Heterozygote	Chr21:36461689	AR	Likely Pathogenic	PVS1, PM2	Yes	NA	CLDN14_000017
					NM_001146077.1:c.-5G>A		Heterozygote	Chr21:36461700		Likely Pathogenic	PM2, PM3, PP2, PP3			CLDN14_000018
