# Supplementary material for: Powerful use of automated prioritization of candidate variants in genetic hearing loss with extreme etiologic heterogeneity
Source: Sci Rep. 2021 Sep 30;11:19476. doi: 10.1038/s41598-021-99007-3 (PMC8484668; doi:10.1038/s41598-021-99007-3)
Supplement: Supplementary file 2 — Supplementary Information 2. [file 41598_2021_99007_MOESM2_ESM.xlsx]

## Sheet: Sheet1
Supp. Table S2 The causative variants prioritized in the 21 in silico cases
sample ID	Gene	Position	Nucleotide change	Protein change	Zygosity	ACMG/AMP 2015 classification	Disease name	Omim ID	Rank in Exomiser
test-210304-1	CDH23	10-73270920-A-G	NM_022124.6:c.380A>G	p.Asp127Gly	Homozygote	Likely pathogenic	Deafness, autosomal recessive 12	601386	1
test-210304-2	COCH	14-31346846-C-T	NM_004086.2:c.151C>T	p.Pro51Ser	Single heterozygote	Likely pathogenic	Deafness, autosomal dominant 9	601369	4
test-210304-3	GJB2	13-20763650-C-T	NM_004004.5:c.71G>A	p.Trp24Ter	Compound heterozygote	Pathogenic	Deafness, autosomal recessive 1A	220290	4
	GJB2	13-20763685-AC-A	NM_004004.5:c.35del	p.Gly12ValfsTer2	Compound heterozygote	Pathogenic	Deafness, autosomal recessive 1A	220290
test-210304-4	GJB2	13-20763650-C-T	NM_004004.5:c.71G>A	p.Trp24Ter	Compound heterozygote	Pathogenic	Deafness, autosomal recessive 1A	220290	not ranked
	GJB2	13-20763620-A-G	NM_004004.5:c.101T>C	p.Met34Thr	Compound heterozygote	Pathogenic	Deafness, autosomal recessive 1A	220290
test-210304-5	GJB2	13-20763620-A-G	NM_004004.5:c.101T>C	p.Met34Thr	Compound heterozygote	Pathogenic	Deafness, autosomal recessive 1A	220290	not ranked
	GJB2	13-20763612-C-T	NM_004004.5:c.109G>A	p.Val37Ile	Compound heterozygote	Pathogenic	Deafness, autosomal recessive 1A	220290
test-210304-6	GJB2	13-20763685-AC-A	NM_004004.5:c.35del	p.Gly12ValfsTer2	Compound heterozygote	Pathogenic	Deafness, autosomal recessive 1A	220290	not ranked
	GJB2	13-20763612-C-T	NM_004004.5:c.109G>A	p.Val37Ile	Compound heterozygote	Pathogenic	Deafness, autosomal recessive 1A	220290
test-210304-7	GJB2	13-20763650-C-T	NM_004004.5:c.71G>A	p.Trp24Ter	Homozygote	Pathogenic	Deafness, autosomal recessive 1A	220290	5
test-210304-8	GJB2	13-20763685-AC-A	NM_004004.5:c.35del	p.Gly12ValfsTer2	Homozygote	Pathogenic	Deafness, autosomal recessive 1A	220290	2
test-210304-9	KCNQ4	1-41285565-G-A	NM_004700.4:c.853G>A	p.Gly285Ser	Single heterozygote	Likley pathogenic	Deafness, autosomal dominant 2A	600101	5
test-210304-10	SCL26A4	7-107312627-C-T	NM_000441.1:c.349C>T	p.Leu117Phe	Homozygote	Likley pathogenic	Deafness, autosomal recessive 4, with enlarged vestibular aqueduct	600791	9
test-210304-11	SCL26A4	7-107312637-C-CT	NM_000441.1:c.365dup	p.Ile124TyrfsTer58	Homozygote	Pathogenic	Deafness, autosomal recessive 4, with enlarged vestibular aqueduct	600791	3
test-210304-12	SCL26A4	7-107312690-G-T	NM_000441.1:c.412G>T	p.Val138Phe	Homozygote	Pathogenic	Deafness, autosomal recessive 4, with enlarged vestibular aqueduct	600791	7
test-210304-13	SCL26A4	7-107312637-C-CT	NM_000441.1:c.365dup	p.Ile124TyrfsTer58	Compound heterozygote	Likley pathogenic	Deafness, autosomal dominant 2A	600101	8
	SCL26A4	7-107312627-C-T	NM_000441.1:c.349C>T	p.Leu117Phe1/1	Compound heterozygote	Likley pathogenic	Deafness, autosomal recessive 4, with enlarged vestibular aqueduct	600101
test-210304-14	SCL26A4	7-107312637-C-CT	NM_000441.1:c.365dup	p.Ile124TyrfsTer58	Compound heterozygote	Likley pathogenic	Deafness, autosomal dominant 2A	600101	4
	SCL26A4	7-107312690-G-T	NM_000441.1:c.412G>T	p.Val138Phe	Compound heterozygote	Pathogenic	Deafness, autosomal recessive 4, with enlarged vestibular aqueduct	600791
test-210304-15	SCL26A4	7-107312690-G-T	NM_000441.1:c.412G>T	p.Val138Phe	Compound heterozygote	Pathogenic	Deafness, autosomal recessive 4, with enlarged vestibular aqueduct	600791	7
	SCL26A4	7-107312627-C-T	NM_000441.1:c.349C>T	p.Leu117Phe1/1	Compound heterozygote	Likley pathogenic	Deafness, autosomal recessive 4, with enlarged vestibular aqueduct	600101
test-210304-16	USH2A	1-216498754-T-G	NM_206933.2:c.1036A>C	p.Asn346His	Homozygote	Likley pathogenic	Usher syndrome, type 2A	276901	5
test-210304-17	USH2A	1-215932085-G-T	NM_206933.2:c.11241C>A	p.Tyr3747Ter	Homozygote	Pathogenic	Usher syndrome, type 2A	276901	3
test-210304-18	USH2A	1-215932085-G-T	NM_206933.2:c.11241C>A	p.Tyr3747Ter	Compound heterozygote	Pathogenic	Usher syndrome, type 2A	276901	5
	USH2A	1-216498754-T-G	NM_206933.2:c.1036A>C	p.Asn346His	Compound heterozygote	Likley pathogenic	Usher syndrome, type 2A	276901
test-210304-19	USH2A	1-216348710-C-CT	NM_206933.2:c.4510dup	p.Arg1504LysfsTer26	Homozygote	Pathogenic	Usher syndrome, type 2A	276901	4
test-210304-20	USH2A	1-216363621-CAG-C	NM_206933.2:c.4338_4339del	p.Cys1447GlnfsTer29	Homozygote	Pathogenic	Usher syndrome, type 2A	276901	2
test-210304-21	USH2A	1-216348710-C-CT	NM_206933.2:c.4510dup	p.Arg1504LysfsTer26	Compound heterozygote	Pathogenic	Usher syndrome, type 2A	276901	3
	USH2A	1-216363621-CAG-C	NM_206933.2:c.4338_4339del	p.Cys1447GlnfsTer29	Compound heterozygote	Pathogenic	Usher syndrome, type 2A	276901	3
